# Supplementary material for: Histamine H4 Receptor Antagonist Ameliorates the Progression of Experimental Autoimmune Encephalomyelitis via Regulation of T-Cell Imbalance
Source: Int J Mol Sci. 2023 Oct 17;24(20):15273. doi: 10.3390/ijms242015273 (PMC10607370; doi:10.3390/ijms242015273)
Supplement: Supplementary file 1 [file ijms-24-15273-s001.zip]

Archive with 1 entries (1 files):
- ijms-2623875-supplementary.xls
