# Supplementary material for: Histamine H4 Receptor Antagonist Ameliorates the Progression of Experimental Autoimmune Encephalomyelitis via Regulation of T-Cell Imbalance
Source: Int J Mol Sci. 2023 Oct 17;24(20):15273. doi: 10.3390/ijms242015273 (PMC10607370; doi:10.3390/ijms242015273)
Supplement: Supplementary file 1 [file ijms-24-15273-s001.zip › ijms-2623875-supplementary.xls]

## Sheet: Results
Block Type	96fast
Chemistry	SYBR_GREEN
Experiment File Name	C:\Documents and Settings\INSTR-ADMIN\Desktop\ MS JNJ.eds
Experiment Run End Time	2023-02-16 15:03:10 PM AST
Instrument Type	sds7500fast
Passive Reference	ROX
Well	Sample Name	Target Name	Task	Reporter	Quencher	RQ	RQ Min	RQ Max	Cт	Cт Mean	Cт SD	ΔCт	ΔCт Mean	ΔCт SE	HK Control ΔCт Mean	HK Control ΔCт SE	ΔΔCт	Automatic Ct Threshold	Ct Threshold	Automatic Baseline	Baseline Start	Baseline End	Efficiency	Tm1	Tm2	Tm3	Comments	HIGHSD
A1	Naïve	GAPDH	UNKNOWN	SYBR	None				19.9079	20.5256	1.88399							TRUE	0.619993	TRUE	3	16	1	77.4946				Y
A2	Naïve	GAPDH	UNKNOWN	SYBR	None				18.9311	20.5256	1.88399							TRUE	0.619993	TRUE	3	11	1	77.4946				Y
A3	Naïve	GAPDH	UNKNOWN	SYBR	None				18.5469	20.5256	1.88399							TRUE	0.619993	TRUE	3	11	1	77.6576				Y
A4	Naïve	GAPDH	UNKNOWN	SYBR	None				20.2979	20.5256	1.88399							TRUE	0.619993	TRUE	3	13	1	77.6576				Y
A5	Naïve	GAPDH	UNKNOWN	SYBR	None				21.9443	20.5256	1.88399							TRUE	0.619993	TRUE	3	15	1	77.6576				Y
A6	Naïve	GAPDH	UNKNOWN	SYBR	None				19.2752	22.3294	3.99035							TRUE	0.619993	TRUE	3	12	1	77.8207				Y
A7	EAE	GAPDH	UNKNOWN	SYBR	None				19.2484	22.3294	3.99035							TRUE	0.619993	TRUE	3	12	1	77.8207				Y
A8	EAE	GAPDH	UNKNOWN	SYBR	None				18.1876	22.3294	3.99035							TRUE	0.619993	TRUE	3	22	1	77.8207				Y
A9	EAE	GAPDH	UNKNOWN	SYBR	None				21.7606	22.3294	3.99035							TRUE	0.619993	TRUE	3	18	1	77.8207				Y
A10	EAE	GAPDH	UNKNOWN	SYBR	None				20.175	22.3294	3.99035							TRUE	0.619993	TRUE	3	13	1	77.8207				Y
A11	EAE	GAPDH	UNKNOWN	SYBR	None				20.9985	22.9132	4.18646							TRUE	0.619993	TRUE	3	20	1	77.4946				Y
A12	EAE	GAPDH	UNKNOWN	SYBR	None				21.952	22.9132	4.18646							TRUE	0.619993	TRUE	3	21	1	77.6576				Y
B1	EAE+JNJ	GAPDH	UNKNOWN	SYBR	None				19.4527	22.9132	4.18646							TRUE	0.619993	TRUE	3	12	1	77.8207				Y
B2	EAE+JNJ	GAPDH	UNKNOWN	SYBR	None				20.1704	22.9132	4.18646							TRUE	0.619993	TRUE	3	13	1	77.6576				Y
B3	EAE+JNJ	GAPDH	UNKNOWN	SYBR	None				19.9927	22.9132	4.18646							TRUE	0.619993	TRUE	3	12	1	77.9837				Y
B4	EAE+JNJ	GAPDH	UNKNOWN	SYBR	None				21.357	24.5104	3.14535							TRUE	0.619993	TRUE	3	14	1	78.1468				Y
B5	EAE+JNJ	GAPDH	UNKNOWN	SYBR	None				22.5265	24.5104	3.14535							TRUE	0.619993	TRUE	3	18	1	77.8207				Y
B6	EAE+JNJ	GAPDH	UNKNOWN	SYBR	None				21.6476	24.5104	3.14535							TRUE	0.619993	TRUE	3	21	1	77.9837				Y
C1	Naïve	IFN-G	UNKNOWN	SYBR	None	1	0.191021	5.23504	26.5438	24.6196	1.11383		4.09397	1.00997			0	TRUE	0.636407	TRUE	3	18	1	75.2118				Y
C2	Naïve	IFN-G	UNKNOWN	SYBR	None	1	0.191021	5.23504	25.2306	24.6196	1.11383		4.09397	1.00997			0	TRUE	0.636407	TRUE	3	16	1	75.3749				Y
C3	Naïve	IFN-G	UNKNOWN	SYBR	None	1	0.191021	5.23504	24.7546	24.6196	1.11383		4.09397	1.00997			0	TRUE	0.636407	TRUE	3	18	1	75.2118				Y
C4	Naïve	IFN-G	UNKNOWN	SYBR	None	1	0.191021	5.23504	25.9494	24.6196	1.11383		4.09397	1.00997			0	TRUE	0.636407	TRUE	3	19	1	75.3749				Y
C5	Naïve	IFN-G	UNKNOWN	SYBR	None	1	0.191021	5.23504	27.2203	24.6196	1.11383		4.09397	1.00997			0	TRUE	0.636407	TRUE	3	22	1	75.3749				Y
C6	Naïve	IFN-G	UNKNOWN	SYBR	None	1	0.191021	5.23504	25.5353	24.6196	1.11383		4.09397	1.00997			0	TRUE	0.636407	TRUE	3	19	1	75.3749				Y
C7	EAE	IFN-G	UNKNOWN	SYBR	None	0.820096	0.0207694	32.3821	23.1314	26.7095	3.24371		4.38011	2.29976			0.286136	TRUE	0.636407	TRUE	3	17	1	75.3749				Y
C8	EAE	IFN-G	UNKNOWN	SYBR	None	0.820096	0.0207694	32.3821	22.011	26.7095	3.24371		4.38011	2.29976			0.286136	TRUE	0.636407	TRUE	3	24	1	75.3749				Y
C9	EAE	IFN-G	UNKNOWN	SYBR	None	0.820096	0.0207694	32.3821	24.9496	26.7095	3.24371		4.38011	2.29976			0.286136	TRUE	0.636407	TRUE	3	17	1	75.2118				Y
C10	EAE	IFN-G	UNKNOWN	SYBR	None	0.820096	0.0207694	32.3821	24.6878	26.7095	3.24371		4.38011	2.29976			0.286136	TRUE	0.636407	TRUE	3	23	1	74.7227				Y
C11	EAE	IFN-G	UNKNOWN	SYBR	None	0.820096	0.0207694	32.3821	23.9657	26.7095	3.24371		4.38011	2.29976			0.286136	TRUE	0.636407	TRUE	3	24	1	75.2118				Y
C12	EAE	IFN-G	UNKNOWN	SYBR	None	0.820096	0.0207694	32.3821	25.3126	26.7095	3.24371		4.38011	2.29976			0.286136	TRUE	0.636407	TRUE	3	21	1	75.3749				Y
D1	EAE+JNJ	IFN-G	UNKNOWN	SYBR	None	0.438887	0.0100268	19.2108	23.0427	29.7924	1.29397		5.28205	1.96363			1.18808	TRUE	0.636407	TRUE	3	19	1	75.3749				Y
D2	EAE+JNJ	IFN-G	UNKNOWN	SYBR	None	0.438887	0.0100268	19.2108	24.9345	29.7924	1.29397		5.28205	1.96363			1.18808	TRUE	0.636407	TRUE	3	18	1	75.3749				Y
D3	EAE+JNJ	IFN-G	UNKNOWN	SYBR	None	0.438887	0.0100268	19.2108	23.6469	29.7924	1.29397		5.28205	1.96363			1.18808	TRUE	0.636407	TRUE	3	22	1	75.3749				Y
D4	EAE+JNJ	IFN-G	UNKNOWN	SYBR	None	0.438887	0.0100268	19.2108	26.13	29.7924	1.29397		5.28205	1.96363			1.18808	TRUE	0.636407	TRUE	3	24	1	75.3749				Y
D5	EAE+JNJ	IFN-G	UNKNOWN	SYBR	None	0.438887	0.0100268	19.2108	27.1127	29.7924	1.29397		5.28205	1.96363			1.18808	TRUE	0.636407	TRUE	3	23	1	75.5379				Y
D6	EAE+JNJ	IFN-G	UNKNOWN	SYBR	None	0.438887	0.0100268	19.2108	26.3255	29.7924	1.29397		5.28205	1.96363			1.18808	TRUE	0.724401	TRUE	3	15	1	77.1685				Y
D7	Naïve	T-bet	UNKNOWN	SYBR	None	1	0.198617	5.03482	22.9529	21.7168	1.25047		1.19122	1.01125			0	TRUE	0.724401	TRUE	3	14	1	77.3315				Y
D8	Naïve	T-bet	UNKNOWN	SYBR	None	1	0.198617	5.03482	22.0767	21.7168	1.25047		1.19122	1.01125			0	TRUE	0.724401	TRUE	3	13	1	77.3315				Y
D9	Naïve	T-bet	UNKNOWN	SYBR	None	1	0.198617	5.03482	22.908	21.7168	1.25047		1.19122	1.01125			0	TRUE	0.724401	TRUE	3	15	1	77.4946				Y
D10	Naïve	T-bet	UNKNOWN	SYBR	None	1	0.198617	5.03482	23.4321	21.7168	1.25047		1.19122	1.01125			0	TRUE	0.724401	TRUE	3	16	1	77.3315				Y
D11	Naïve	T-bet	UNKNOWN	SYBR	None	1	0.198617	5.03482	24.9802	21.7168	1.25047		1.19122	1.01125			0	TRUE	0.724401	TRUE	3	24	1	77.3315				Y
D12	Naïve	T-bet	UNKNOWN	SYBR	None	1	0.198617	5.03482	23.7146	21.7168	1.25047		1.19122	1.01125			0	TRUE	0.724401	TRUE	3	13	1	77.4946				Y
E1	EAE	T-bet	UNKNOWN	SYBR	None	0.450141	0.00544683	37.2008	20.6945	24.6722	4.71338		2.34277	2.76184			1.15155	TRUE	0.724401	TRUE	3	14	1	77.4946				Y
E2	EAE	T-bet	UNKNOWN	SYBR	None	0.450141	0.00544683	37.2008	20.2618	24.6722	4.71338		2.34277	2.76184			1.15155	TRUE	0.724401	TRUE	3	22	1	77.3315				Y
E3	EAE	T-bet	UNKNOWN	SYBR	None	0.450141	0.00544683	37.2008	23.0432	24.6722	4.71338		2.34277	2.76184			1.15155	TRUE	0.724401	TRUE	3	15	1	77.3315				Y
E4	EAE	T-bet	UNKNOWN	SYBR	None	0.450141	0.00544683	37.2008	22.1584	24.6722	4.71338		2.34277	2.76184			1.15155	TRUE	0.724401	TRUE	3	22	1	77.0054				Y
E5	EAE	T-bet	UNKNOWN	SYBR	None	0.450141	0.00544683	37.2008	22.816	24.6722	4.71338		2.34277	2.76184			1.15155	TRUE	0.724401	TRUE	3	21	1	77.1685				Y
E6	EAE	T-bet	UNKNOWN	SYBR	None	0.450141	0.00544683	37.2008	23.1132	24.6722	4.71338		2.34277	2.76184			1.15155	TRUE	0.724401	TRUE	3	15	1	77.3315				Y
E7	EAE+JNJ	T-bet	UNKNOWN	SYBR	None	1.03397	0.0274836	38.8994	21.9125	24.0563	3.32893		1.14302	2.31349			-0.0481954	TRUE	0.724401	TRUE	3	15	1	77.3315				Y
E8	EAE+JNJ	T-bet	UNKNOWN	SYBR	None	1.03397	0.0274836	38.8994	21.9239	24.0563	3.32893		1.14302	2.31349			-0.0481954	TRUE	0.724401	TRUE	3	15	1	77.4946				Y
E9	EAE+JNJ	T-bet	UNKNOWN	SYBR	None	1.03397	0.0274836	38.8994	22.5059	24.0563	3.32893		1.14302	2.31349			-0.0481954	TRUE	0.724401	TRUE	3	15	1	77.3315				Y
E10	EAE+JNJ	T-bet	UNKNOWN	SYBR	None	1.03397	0.0274836	38.8994	23.7663	24.0563	3.32893		1.14302	2.31349			-0.0481954	TRUE	0.724401	TRUE	3	15	1	77.4946				Y
E11	EAE+JNJ	T-bet	UNKNOWN	SYBR	None	1.03397	0.0274836	38.8994	25.5158	24.0563	3.32893		1.14302	2.31349			-0.0481954	TRUE	0.724401	TRUE	3	17	1	77.4946				Y
E12	EAE+JNJ	T-bet	UNKNOWN	SYBR	None	1.03397	0.0274836	38.8994	23.6247	24.0563	3.32893		1.14302	2.31349			-0.0481954	TRUE	0.724401	TRUE	3	21	1	77.3315				Y
F1	Naïve	IL-9	UNKNOWN	SYBR	None	1	0.19932	5.01706	30.7772	30.3641	1.24151		9.8385	1.00904			0	TRUE	0.808049	TRUE	3	24	1	75.864				Y
F2	Naïve	IL-9	UNKNOWN	SYBR	None	1	0.19932	5.01706	28.8851	30.3641	1.24151		9.8385	1.00904			0	TRUE	0.808049	TRUE	3	21	1	76.0271				Y
F3	Naïve	IL-9	UNKNOWN	SYBR	None	1	0.19932	5.01706	29.6934	30.3641	1.24151		9.8385	1.00904			0	TRUE	0.808049	TRUE	3	23	1	76.1902				Y
F4	Naïve	IL-9	UNKNOWN	SYBR	None	1	0.19932	5.01706	30.7918	30.3641	1.24151		9.8385	1.00904			0	TRUE	0.808049	TRUE	3	23	1	76.1902				Y
F5	Naïve	IL-9	UNKNOWN	SYBR	None	1	0.19932	5.01706	32.9731	30.3641	1.24151		9.8385	1.00904			0	TRUE	0.808049	TRUE	3	24	1	76.1902				Y
F6	Naïve	IL-9	UNKNOWN	SYBR	None	1	0.19932	5.01706	29.6827	30.3641	1.24151		9.8385	1.00904			0	TRUE	0.808049	TRUE	3	22	1	76.3532				Y
F7	EAE	IL-9	UNKNOWN	SYBR	None	4.31204	0.197588	94.1031	27.8988	30.0595	0.59884		7.73013	1.81772			-2.10837	TRUE	0.808049	TRUE	3	22	1	76.1902				Y
F8	EAE	IL-9	UNKNOWN	SYBR	None	4.31204	0.197588	94.1031	27.0125	30.0595	0.59884		7.73013	1.81772			-2.10837	TRUE	0.808049	TRUE	3	24	1	76.0271				Y
F9	EAE	IL-9	UNKNOWN	SYBR	None	4.31204	0.197588	94.1031	30.3322	30.0595	0.59884		7.73013	1.81772			-2.10837	TRUE	0.808049	TRUE	3	26	1	75.864				Y
F10	EAE	IL-9	UNKNOWN	SYBR	None	4.31204	0.197588	94.1031	29.1731	30.0595	0.59884		7.73013	1.81772			-2.10837	TRUE	0.808049	TRUE	3	26	1	75.864				Y
F11	EAE	IL-9	UNKNOWN	SYBR	None	4.31204	0.197588	94.1031	29.4421	30.0595	0.59884		7.73013	1.81772			-2.10837	TRUE	0.808049	TRUE	3	22	1	76.0271				Y
F12	EAE	IL-9	UNKNOWN	SYBR	None	4.31204	0.197588	94.1031	30.2301	30.0595	0.59884		7.73013	1.81772			-2.10837	TRUE	0.808049	TRUE	3	20	1	76.0271				Y
G1	EAE+JNJ	IL-9	UNKNOWN	SYBR	None	4.63434	0.178133	120.568	29.2293	30.5394	2.20979		7.62613	2.07826			-2.21237	TRUE	0.808049	TRUE	3	23	1	76.3532				Y
G2	EAE+JNJ	IL-9	UNKNOWN	SYBR	None	4.63434	0.178133	120.568	28.9979	30.5394	2.20979		7.62613	2.07826			-2.21237	TRUE	0.808049	TRUE	3	24	1	76.1902				Y
G3	EAE+JNJ	IL-9	UNKNOWN	SYBR	None	4.63434	0.178133	120.568	28.7754	30.5394	2.20979		7.62613	2.07826			-2.21237	TRUE	0.808049	TRUE	3	23	1	76.1902				Y
G4	EAE+JNJ	IL-9	UNKNOWN	SYBR	None	4.63434	0.178133	120.568	30.5215	30.5394	2.20979		7.62613	2.07826			-2.21237	TRUE	0.808049	TRUE	3	25	1	76.1902				Y
G5	EAE+JNJ	IL-9	UNKNOWN	SYBR	None	4.63434	0.178133	120.568	32.1412	30.5394	2.20979		7.62613	2.07826			-2.21237	TRUE	0.808049	TRUE	3	26	1	76.1902				Y
G6	EAE+JNJ	IL-9	UNKNOWN	SYBR	None	4.63434	0.178133	120.568	31.0157	30.5394	2.20979		7.62613	2.07826			-2.21237	TRUE	0.808049	TRUE	3	23	1	76.1902				Y
G7	Naïve	IRF4	UNKNOWN	SYBR	None	1	0.120224	8.31782	23.966	21.2717	1.94737		0.692292	1.29247			0	TRUE	0.786626	TRUE	3	17	1	76.3861				Y
G8	Naïve	IRF4	UNKNOWN	SYBR	None	1	0.120224	8.31782	21.8614	21.2717	1.94737		0.692292	1.29247			0	TRUE	0.786626	TRUE	3	13	1	76.5522				Y
G9	Naïve	IRF4	UNKNOWN	SYBR	None	1	0.120224	8.31782	21.9958	21.2717	1.94737		0.692292	1.29247			0	TRUE	0.786626	TRUE	3	12	1	76.7184				Y
G10	Naïve	IRF4	UNKNOWN	SYBR	None	1	0.120224	8.31782	23.7383	21.2717	1.94737		0.692292	1.29247			0	TRUE	0.786626	TRUE	3	14	1	76.5522				Y
G11	Naïve	IRF4	UNKNOWN	SYBR	None	1	0.120224	8.31782	24.8494	21.2717	1.94737		0.692292	1.29247			0	TRUE	0.786626	TRUE	3	14	1	76.7184				Y
G12	Naïve	IRF4	UNKNOWN	SYBR	None	1	0.120224	8.31782	22.4456	21.2717	1.94737		0.692292	1.29247			0	TRUE	0.786626	TRUE	3	19	1	76.5522				Y
H1	EAE	IRF4	UNKNOWN	SYBR	None	0.884827	0.0272626	28.7177	21.2759	23.2754	3.41385		0.868825	2.2193			0.176532	TRUE	0.786626	TRUE	3	14	1	76.5522				Y
H2	EAE	IRF4	UNKNOWN	SYBR	None	0.884827	0.0272626	28.7177	21.3733	23.2754	3.41385		0.868825	2.2193			0.176532	TRUE	0.786626	TRUE	3	22	1	76.2199				Y
H3	EAE	IRF4	UNKNOWN	SYBR	None	0.884827	0.0272626	28.7177	23.9326	23.2754	3.41385		0.868825	2.2193			0.176532	TRUE	0.786626	TRUE	3	14	1	76.3861				Y
H4	EAE	IRF4	UNKNOWN	SYBR	None	0.884827	0.0272626	28.7177	21.7261	23.2754	3.41385		0.868825	2.2193			0.176532	TRUE	0.786626	TRUE	3	14	1	76.5522				Y
H5	EAE	IRF4	UNKNOWN	SYBR	None	0.884827	0.0272626	28.7177	21.9958	23.2754	3.41385		0.868825	2.2193			0.176532	TRUE	0.786626	TRUE	3	14	1	76.3861				Y
H6	EAE	IRF4	UNKNOWN	SYBR	None	0.884827	0.0272626	28.7177	23.1125	23.2754	3.41385		0.868825	2.2193			0.176532	TRUE	0.786626	TRUE	3	14	1	76.3861				Y
H7	EAE+JNJ	IRF4	UNKNOWN	SYBR	None	5.88254	0.174249	198.591	21.927	31.7924	0.37276		7.28206	1.82868			-2.55644	TRUE	0.902212	TRUE	3	25	1	76.1902				Y
H8	EAE+JNJ	IRF4	UNKNOWN	SYBR	None	5.88254	0.174249	198.591	23.0793	31.7924	0.37276		7.28206	1.82868			-2.55644	TRUE	0.902212	TRUE	3	25	1	76.0271				Y
H9	EAE+JNJ	IRF4	UNKNOWN	SYBR	None	5.88254	0.174249	198.591	22.3711	31.7924	0.37276		7.28206	1.82868			-2.55644	TRUE	0.902212	TRUE	3	24	1	76.0271				Y
H10	EAE+JNJ	IRF4	UNKNOWN	SYBR	None	5.88254	0.174249	198.591	24.2125	31.7924	0.37276		7.28206	1.82868			-2.55644	TRUE	0.902212	TRUE	3	25	1	76.0271				Y
H11	EAE+JNJ	IRF4	UNKNOWN	SYBR	None	5.88254	0.174249	198.591	25.0135	31.7924	0.37276		7.28206	1.82868			-2.55644	TRUE	0.902212	TRUE	3	23	1	76.0271				Y
H12	EAE+JNJ	IRF4	UNKNOWN	SYBR	None	5.88254	0.174249	198.591	24.2313	31.7924	0.37276		7.28206	1.82868			-2.55644	TRUE	0.902212	TRUE	3	26	1	76.0271				Y
Analysis Type	Singleplex
Endogenous Control	GAPDH
RQ Min/Max Confidence Level	95.0
Reference sample	Naïve

## Sheet: Results (2)
Block Type	96 Fast
Chemistry	SYBR_GREEN
Experiment File Name	D:\MS JNJ-2.eds
Experiment Run End Time	2023-02-20 16:34:02 PM GMT+03:00
Instrument Type	sds7500
Passive Reference	ROX
Well	Sample Name	Target Name	Task	Reporter	Quencher	RQ	RQ Min	RQ Max	Cт	Cт Mean	Cт SD	ΔCт	ΔCт Mean	ΔCт SE	HK Control ΔCт Mean	HK Control ΔCт SE	ΔΔCт	Automatic Ct Threshold	Ct Threshold	Automatic Baseline	Baseline Start	Baseline End	Efficiency	Tm1	Tm2	Tm3	Comments	HIGHSD	OUTLIERRG	MTP
A1	Naïve	Gapdh	UNKNOWN	SYBR	None				22.9416	25.8039	3.64799							TRUE	0.159863	TRUE	3	24	1	79.315				Y	N	N
A2	Naïve	Gapdh	UNKNOWN	SYBR	None				22.865	25.8039	3.64799							TRUE	0.159863	TRUE	3	24	1	79.5069				Y	N	N
A3	Naïve	Gapdh	UNKNOWN	SYBR	None				22.8017	25.8039	3.64799							TRUE	0.159863	TRUE	3	18	1	80.2746				Y	N	N
A4	Naïve	Gapdh	UNKNOWN	SYBR	None				22.7132	25.8039	3.64799							TRUE	0.159863	TRUE	3	18	1	79.8908				Y	N	N
A5	Naïve	Gapdh	UNKNOWN	SYBR	None				22.7867	21.429	0.363531							TRUE	0.159863	TRUE	3	16	1	81.0422				N	N	N
A6	Naïve	Gapdh	UNKNOWN	SYBR	None				23.659	21.429	0.363531							TRUE	0.159863	TRUE	3	17	1	80.2746				N	N	N
A7	EAE	Gapdh	UNKNOWN	SYBR	None				22.7131	21.429	0.363531							TRUE	0.159863	TRUE	3	16	1	81.0422				N	N	N
A8	EAE	Gapdh	UNKNOWN	SYBR	None				21.7876	21.429	0.363531							TRUE	0.159863	TRUE	3	17	1	80.2746				N	N	N
A9	EAE	Gapdh	UNKNOWN	SYBR	None				21.8387	23.5811	4.0886							TRUE	0.159863	TRUE	3	16	1	80.4665				Y	N	N
A10	EAE	Gapdh	UNKNOWN	SYBR	None				21.7361	23.5811	4.0886							TRUE	0.159863	TRUE	3	16	1	80.4665				Y	N	N
A11	EAE	Gapdh	UNKNOWN	SYBR	None				21.6343	23.5811	4.0886							TRUE	0.159863	TRUE	3	16	1	79.8908				Y	N	N
A12	EAE	Gapdh	UNKNOWN	SYBR	None				22.6388	23.5811	4.0886							TRUE	0.159863	TRUE	3	19	1	79.1231				Y	N	N
B1	EAE+JNJ	Gapdh	UNKNOWN	SYBR	None				22.1588	21.7696	0.77823							TRUE	0.159863	TRUE	3	17	1	80.6584				Y	N	N
B2	EAE+JNJ	Gapdh	UNKNOWN	SYBR	None				21.5207	21.7696	0.77823							TRUE	0.159863	TRUE	3	16	1	79.8908				Y	N	N
B3	EAE+JNJ	Gapdh	UNKNOWN	SYBR	None				22.5561	21.7696	0.77823							TRUE	0.159863	TRUE	3	17	1	80.6584				Y	N	N
B4	EAE+JNJ	Gapdh	UNKNOWN	SYBR	None				22.069	21.7696	0.77823							TRUE	0.159863	TRUE	3	13	1	82.1936				Y	N	Y
B5	EAE+JNJ	Gapdh	UNKNOWN	SYBR	None				21.8975	34.7913	1.66258							TRUE	0.213005	TRUE	3	30	1	77.204				Y	N	Y
B6	EAE+JNJ	Gapdh	UNKNOWN	SYBR	None				22.1212	34.7913	1.66258							TRUE	0.213005	TRUE	3	30	1	77.204	70.6792			Y	N	Y
C1	Naïve	IL-17A	UNKNOWN	SYBR	None	1	0.033381	29.9571	26.3883	34.7913	1.66258		8.98739	2.0045			0	TRUE	0.213005	TRUE	3	32	1	73.174	70.6792			Y	N	N
C2	Naïve	IL-17A	UNKNOWN	SYBR	None	1	0.033381	29.9571	25.7845	34.7913	1.66258		8.98739	2.0045			0	TRUE	0.213005	TRUE	3	29	1	83.537	73.5578			Y	N	Y
C3	Naïve	IL-17A	UNKNOWN	SYBR	None	1	0.033381	29.9571	26.4513	34.7913	1.66258		8.98739	2.0045			0	TRUE	0.213005	TRUE	3	29	1	74.1335	83.7289			N	N	Y
C4	Naïve	IL-17A	UNKNOWN	SYBR	None	1	0.033381	29.9571	25.8745	34.7913	1.66258		8.98739	2.0045			0	TRUE	0.213005	TRUE	3	29	1	74.1335	83.7289			N	N	Y
C5	Naïve	IL-17A	UNKNOWN	SYBR	None	1	0.033381	29.9571	27.0125	34.7913	1.66258		8.98739	2.0045			0	TRUE	0.213005	TRUE	3	29	1	83.9208	72.2145			N	N	Y
C6	Naïve	IL-17A	UNKNOWN	SYBR	None	1	0.033381	29.9571	26.7841	34.7913	1.66258		8.98739	2.0045			0	TRUE	0.213005	TRUE	3	29	1	81.8098	72.9821			N	N	Y
C7	EAE	IL-17A	UNKNOWN	SYBR	None	0.0858229	0.0601765	0.1224	24.0093	33.9588	0.207577		12.5299	0.20931			0.764855	TRUE	0.213005	TRUE	3	28	1	83.3451	74.1335	79.1231		Y	N	Y
C8	EAE	IL-17A	UNKNOWN	SYBR	None	0.0858229	0.0601765	0.1224	22.9122	33.9588	0.207577		12.5299	0.20931			0.764855	TRUE	0.213005	TRUE	3	32	1	78.1636	65.3058			Y	N	Y
C9	EAE	IL-17A	UNKNOWN	SYBR	None	0.0858229	0.0601765	0.1224	22.3518	33.9588	0.207577		12.5299	0.20931			0.764855	TRUE	0.213005	TRUE	3	28	1	83.3451	71.4468			Y	N	Y
C10	EAE	IL-17A	UNKNOWN	SYBR	None	0.0858229	0.0601765	0.1224	22.3886	33.9588	0.207577		12.5299	0.20931			0.764855	TRUE	0.213005	TRUE	3	31	1	76.6283	83.1532			Y	N	Y
C11	EAE	IL-17A	UNKNOWN	SYBR	None	0.0858229	0.0601765	0.1224	23.0125	33.9588	0.207577		12.5299	0.20931			0.764855	TRUE	0.213005	TRUE	3	27	1	74.9012	83.537			N	N	Y
C12	EAE	IL-17A	UNKNOWN	SYBR	None	0.0858229	0.0601765	0.1224	23.1022	33.9588	0.207577		12.5299	0.20931			0.764855	TRUE	0.213005	TRUE	3	27	1	74.9012	83.537			N	N	Y
D1	EAE+JNJ	IL-17A	UNKNOWN	SYBR	None	0.223352	0.00509635	9.7886	23.0373	34.7311	1.7759		11.1538	2.22881			3.64249	TRUE	0.213005	TRUE	3	27	1	83.3451	72.0225			N	N	Y
D2	EAE+JNJ	IL-17A	UNKNOWN	SYBR	None	0.223352	0.00509635	9.7886	22.47	34.7311	1.7759		11.1538	2.22881			3.64249	TRUE	0.213005	TRUE	3	22	1	83.7289	72.0225			N	N	Y
D3	EAE+JNJ	IL-17A	UNKNOWN	SYBR	None	0.223352	0.00509635	9.7886	23.9119	34.7311	1.7759		11.1538	2.22881			3.64249	TRUE	0.195848	TRUE	3	28	1	75.0931				N	N	N
D4	EAE+JNJ	IL-17A	UNKNOWN	SYBR	None	0.223352	0.00509635	9.7886	23.541	34.7311	1.7759		11.1538	2.22881			3.64249	TRUE	0.195848	TRUE	3	28	1	75.4769				N	N	N
D5	EAE+JNJ	IL-17A	UNKNOWN	SYBR	None	0.223352	0.00509635	9.7886	24.4832	34.7311	1.7759		11.1538	2.22881			3.64249	TRUE	0.195848	TRUE	3	28	1	75.0931				N	N	N
D6	EAE+JNJ	IL-17A	UNKNOWN	SYBR	None	0.223352	0.00509635	9.7886	23.7546	34.7311	1.7759		11.1538	2.22881			3.64249	TRUE	0.195848	TRUE	3	27	1	75.6688				N	N	N
D7	Naïve	RORc	UNKNOWN	SYBR	None	1	0.0450356	22.2047	24.4877	32.4648	0.239776		6.66084	1.82793			0	TRUE	0.195848	TRUE	3	28	1	75.8607				N	N	N
D8	Naïve	RORc	UNKNOWN	SYBR	None	1	0.0450356	22.2047	23.846	32.4648	0.239776		6.66084	1.82793			0	TRUE	0.195848	TRUE	3	28	1	75.0931				N	N	N
D9	Naïve	RORc	UNKNOWN	SYBR	None	1	0.0450356	22.2047	23.7848	32.4648	0.239776		6.66084	1.82793			0	TRUE	0.195848	TRUE	3	28	1	75.8607				N	N	N
D10	Naïve	RORc	UNKNOWN	SYBR	None	1	0.0450356	22.2047	24.2459	32.4648	0.239776		6.66084	1.82793			0	TRUE	0.195848	TRUE	3	28	1	75.285				N	N	N
D11	Naïve	RORc	UNKNOWN	SYBR	None	1	0.0450356	22.2047	23.5623	32.4648	0.239776		6.66084	1.82793			0	TRUE	0.195848	TRUE	3	28	1	75.0931				N	N	N
D12	Naïve	RORc	UNKNOWN	SYBR	None	1	0.0450356	22.2047	24.1254	32.4648	0.239776		6.66084	1.82793			0	TRUE	0.195848	TRUE	3	28	1	75.285				N	N	N
E1	EAE	RORc	UNKNOWN	SYBR	None	0.0445143	0.0305008	0.0649663	22.3271	32.5794	0.258045		11.1504	0.222903			0.934166	TRUE	0.195848	TRUE	3	28	1	75.0931				N	N	N
E2	EAE	RORc	UNKNOWN	SYBR	None	0.0445143	0.0305008	0.0649663	21.1831	32.5794	0.258045		11.1504	0.222903			0.934166	TRUE	0.195848	TRUE	3	28	1	75.0931				N	N	N
E3	EAE	RORc	UNKNOWN	SYBR	None	0.0445143	0.0305008	0.0649663	21.0518	32.5794	0.258045		11.1504	0.222903			0.934166	TRUE	0.195848	TRUE	3	27	1	75.285				Y	N	N
E4	EAE	RORc	UNKNOWN	SYBR	None	0.0445143	0.0305008	0.0649663	22.0004	32.5794	0.258045		11.1504	0.222903			0.934166	TRUE	0.195848	TRUE	3	29	1	75.285				Y	N	N
E5	EAE	RORc	UNKNOWN	SYBR	None	0.0445143	0.0305008	0.0649663	22.0137	32.5794	0.258045		11.1504	0.222903			0.934166	TRUE	0.195848	TRUE	3	29	1	75.285				Y	N	N
E6	EAE	RORc	UNKNOWN	SYBR	None	0.0445143	0.0305008	0.0649663	21.5899	32.5794	0.258045		11.1504	0.222903			0.934166	TRUE	0.195848	TRUE	3	27	1	75.285				Y	N	N
E7	EAE+JNJ	RORc	UNKNOWN	SYBR	None	0.169087	0.00526718	5.42801	23.1425	32.8061	0.125858		9.22501	2.04527			3.48959	TRUE	0.386399	TRUE	3	28	1	72.9821				Y	N	N
E8	EAE+JNJ	RORc	UNKNOWN	SYBR	None	0.169087	0.00526718	5.42801	21.5478	32.8061	0.125858		9.22501	2.04527			3.48959	TRUE	0.386399	TRUE	3	26	1	80.6584	74.3254			Y	Y	Y
E9	EAE+JNJ	RORc	UNKNOWN	SYBR	None	0.169087	0.00526718	5.42801	22.879	32.8061	0.125858		9.22501	2.04527			3.48959	TRUE	0.386399	TRUE	3	28	1	72.9821				Y	N	N
E10	EAE+JNJ	RORc	UNKNOWN	SYBR	None	0.169087	0.00526718	5.42801	22.3123	32.8061	0.125858		9.22501	2.04527			3.48959	TRUE	0.386399	TRUE	3	27	1	76.0526				Y	N	N
E11	EAE+JNJ	RORc	UNKNOWN	SYBR	None	0.169087	0.00526718	5.42801	22.5422	32.8061	0.125858		9.22501	2.04527			3.48959	TRUE	0.386399	TRUE	3	27	1	76.8202				N	N	N
E12	EAE+JNJ	RORc	UNKNOWN	SYBR	None	0.169087	0.00526718	5.42801	22.8754	32.8061	0.125858		9.22501	2.04527			3.48959	TRUE	0.386399	TRUE	3	28	1	79.1231	73.174			N	N	Y
F1	Naïve	TGF-B1	UNKNOWN	SYBR	None	1	0.0421676	23.7149	24.4245	32.9624	0.794259		7.15843	1.86673			0	TRUE	0.386399	TRUE	3	26	1	76.4364	72.9821			N	N	Y
F2	Naïve	TGF-B1	UNKNOWN	SYBR	None	1	0.0421676	23.7149	23.875	32.9624	0.794259		7.15843	1.86673			0	TRUE	0.386399	TRUE	3	27	1	76.8202				N	N	N
F3	Naïve	TGF-B1	UNKNOWN	SYBR	None	1	0.0421676	23.7149	24.8453	32.9624	0.794259		7.15843	1.86673			0	TRUE	0.386399	TRUE	3	28	1	72.4064	77.0121			Y	N	Y
F4	Naïve	TGF-B1	UNKNOWN	SYBR	None	1	0.0421676	23.7149	23.7422	32.9624	0.794259		7.15843	1.86673			0	TRUE	0.386399	TRUE	3	27	1	80.4665	76.2445			Y	N	Y
F5	Naïve	TGF-B1	UNKNOWN	SYBR	None	1	0.0421676	23.7149	24.6587	32.9624	0.794259		7.15843	1.86673			0	TRUE	0.386399	TRUE	3	27	1	72.0225	76.6283			Y	N	Y
F6	Naïve	TGF-B1	UNKNOWN	SYBR	None	1	0.0421676	23.7149	24.8547	32.9624	0.794259		7.15843	1.86673			0	TRUE	0.386399	TRUE	3	28	1	72.4064	77.0121			Y	N	Y
F7	EAE	TGF-B1	UNKNOWN	SYBR	None	0.0461535	0.0282806	0.0753219	24.1271	33.0248	0.44881		11.5958	0.288784			0.791242	TRUE	0.386399	TRUE	3	21	1	73.3659	82.7694			N	N	Y
F8	EAE	TGF-B1	UNKNOWN	SYBR	None	0.0461535	0.0282806	0.0753219	24.3483	33.0248	0.44881		11.5958	0.288784			0.791242	TRUE	0.386399	TRUE	3	27	1	73.5578				N	N	N
F9	EAE	TGF-B1	UNKNOWN	SYBR	None	0.0461535	0.0282806	0.0753219	25.1452	33.0248	0.44881		11.5958	0.288784			0.791242	TRUE	0.386399	TRUE	3	21	1	73.3659	82.7694			N	N	Y
F10	EAE	TGF-B1	UNKNOWN	SYBR	None	0.0461535	0.0282806	0.0753219	24.0801	33.0248	0.44881		11.5958	0.288784			0.791242	TRUE	0.386399	TRUE	3	24	1	78.3555	72.5983			N	N	Y
F11	EAE	TGF-B1	UNKNOWN	SYBR	None	0.0461535	0.0282806	0.0753219	23.4321	33.0248	0.44881		11.5958	0.288784			0.791242	TRUE	0.386399	TRUE	3	26	1	80.6584	74.3254			Y	Y	Y
F12	EAE	TGF-B1	UNKNOWN	SYBR	None	0.0461535	0.0282806	0.0753219	24.8252	33.0248	0.44881		11.5958	0.288784			0.791242	TRUE	0.386399	TRUE	3	28	1	72.9821				Y	N	N
G1	EAE+JNJ	TGF-B1	UNKNOWN	SYBR	None	0.053236	0.0269893	0.105007	23.0211	33.1595	0.189716		11.3899	0.40051			1.41455	TRUE	0.386399	TRUE	3	26	1	80.6584	74.3254			Y	Y	Y
G2	EAE+JNJ	TGF-B1	UNKNOWN	SYBR	None	0.053236	0.0269893	0.105007	23.1147	33.1595	0.189716		11.3899	0.40051			1.41455	TRUE	0.386399	TRUE	3	27	1	76.0526				Y	N	N
G3	EAE+JNJ	TGF-B1	UNKNOWN	SYBR	None	0.053236	0.0269893	0.105007	22.8948	33.1595	0.189716		11.3899	0.40051			1.41455	TRUE	0.386399	TRUE	3	28	1	79.1231	73.174			N	N	Y
G4	EAE+JNJ	TGF-B1	UNKNOWN	SYBR	None	0.053236	0.0269893	0.105007	22.8541	33.1595	0.189716		11.3899	0.40051			1.41455	TRUE	0.386399	TRUE	3	26	1	76.4364	72.9821			N	N	Y
G5	EAE+JNJ	TGF-B1	UNKNOWN	SYBR	None	0.053236	0.0269893	0.105007	23.1214	33.1595	0.189716		11.3899	0.40051			1.41455	TRUE	0.386399	TRUE	3	28	1	79.1231	73.174			N	N	Y
G6	EAE+JNJ	TGF-B1	UNKNOWN	SYBR	None	0.053236	0.0269893	0.105007	22.6565	33.1595	0.189716		11.3899	0.40051			1.41455	TRUE	0.386399	TRUE	3	27	1	76.8202				N	N	N
G7	Naïve	Foxp3	UNKNOWN	SYBR	None	1	0.0421676	23.7149	25.0218	32.9624	0.794259		7.15843	1.86673			0	TRUE	0.386399	TRUE	3	28	1	72.4064	77.0121			Y	N	Y
G8	Naïve	Foxp3	UNKNOWN	SYBR	None	1	0.0421676	23.7149	25.2475	32.9624	0.794259		7.15843	1.86673			0	TRUE	0.386399	TRUE	3	27	1	80.4665	76.2445			Y	N	Y
G9	Naïve	Foxp3	UNKNOWN	SYBR	None	1	0.0421676	23.7149	24.8765	32.9624	0.794259		7.15843	1.86673			0	TRUE	0.386399	TRUE	3	27	1	72.0225	76.6283			Y	N	Y
G10	Naïve	Foxp3	UNKNOWN	SYBR	None	1	0.0421676	23.7149	24.8451	32.9624	0.794259		7.15843	1.86673			0	TRUE	0.386399	TRUE	3	28	1	72.4064	77.0121			Y	N	Y
G11	Naïve	Foxp3	UNKNOWN	SYBR	None	1	0.0421676	23.7149	25.3265	32.9624	0.794259		7.15843	1.86673			0	TRUE	0.386399	TRUE	3	27	1	73.5578				N	N	N
G12	Naïve	Foxp3	UNKNOWN	SYBR	None	1	0.0421676	23.7149	25.1187	32.9624	0.794259		7.15843	1.86673			0	TRUE	0.386399	TRUE	3	21	1	73.3659	82.7694			N	N	Y
H1	EAE	Foxp3	UNKNOWN	SYBR	None	0.0445143	0.0305008	0.0649663	25.8271	32.5794	0.258045		11.1504	0.222903			1.39615	TRUE	0.386399	TRUE	3	27	1	73.5578				N	N	N
H2	EAE	Foxp3	UNKNOWN	SYBR	None	0.0445143	0.0305008	0.0649663	25.2309	32.5794	0.258045		11.1504	0.222903			1.39615	TRUE	0.386399	TRUE	3	24	1	78.3555	72.5983			N	N	Y
H3	EAE	Foxp3	UNKNOWN	SYBR	None	0.0445143	0.0305008	0.0649663	26.0518	32.5794	0.258045		11.1504	0.222903			1.39615	TRUE	0.195848	TRUE	3	27	1	75.6688				N	N	N
H4	EAE	Foxp3	UNKNOWN	SYBR	None	0.0445143	0.0305008	0.0649663	25.3489	32.5794	0.258045		11.1504	0.222903			1.39615	TRUE	0.195848	TRUE	3	28	1	75.0931				N	N	N
H5	EAE	Foxp3	UNKNOWN	SYBR	None	0.0445143	0.0305008	0.0649663	25.1875	32.5794	0.258045		11.1504	0.222903			1.39615	TRUE	0.195848	TRUE	3	28	1	75.4769				N	N	N
H6	EAE	Foxp3	UNKNOWN	SYBR	None	0.0445143	0.0305008	0.0649663	25.4875	32.5794	0.258045		11.1504	0.222903			1.39615	TRUE	0.195848	TRUE	3	27	1	75.6688				N	N	N
H7	EAE+JNJ	Foxp3	UNKNOWN	SYBR	None	0.169087	0.00526718	5.42801	22.5373	32.8061	0.125858		9.22501	2.04527			0.886565	TRUE	0.195848	TRUE	3	28	1	75.8607				N	N	N
H8	EAE+JNJ	Foxp3	UNKNOWN	SYBR	None	0.169087	0.00526718	5.42801	22.1012	32.8061	0.125858		9.22501	2.04527			0.886565	TRUE	0.195848	TRUE	3	28	1	75.0931				N	N	N
H9	EAE+JNJ	Foxp3	UNKNOWN	SYBR	None	0.169087	0.00526718	5.42801	23.3494	32.8061	0.125858		9.22501	2.04527			0.886565	TRUE	0.195848	TRUE	3	28	1	75.8607				N	N	N
H10	EAE+JNJ	Foxp3	UNKNOWN	SYBR	None	0.169087	0.00526718	5.42801	23.0103	32.8061	0.125858		9.22501	2.04527			0.886565	TRUE	0.195848	TRUE	3	28	1	75.285				N	N	N
H11	EAE+JNJ	Foxp3	UNKNOWN	SYBR	None	0.169087	0.00526718	5.42801	22.8799	32.8061	0.125858		9.22501	2.04527			0.886565	TRUE	0.195848	TRUE	3	28	1	75.285				N	N	N
H12	EAE+JNJ	Foxp3	UNKNOWN	SYBR	None	0.169087	0.00526718	5.42801	22.5642	32.8061	0.125858		9.22501	2.04527			0.886565	TRUE	0.195848	TRUE	3	28	1	75.0931				N	N	N
Analysis Type	Singleplex
Endogenous Control	GAPDH
RQ Min/Max Confidence Level	95.0
Reference Sample	Naïve
